# Supplementary material for: Decrypting the Unusual Structure and σ-Hole Interactions of the XC(NO2)3 (X=F, Cl, Br, and I) Compounds Using Quasi-Atomic Orbitals
Source: Molecules. 2025 Apr 29;30(9):1986. doi: 10.3390/molecules30091986 (PMC12073642; doi:10.3390/molecules30091986)
Supplement: Supplementary file 1 [file molecules-30-01986-s001.zip]

Archive with 1 entries (1 files):
- molecules-3514167-supplementary.pdf
